# Supplementary material for: Gene conversion events and variable degree of homogenization of rDNA loci in cultivars of Brassica napus
Source: Ann Bot. 2016 Oct 5;119(1):13–26. doi: 10.1093/aob/mcw187 (PMC5218374; doi:10.1093/aob/mcw187)
Supplement: Supplementary Data [file supp_mcw187_suppl_data.zip]

Archive with 7 entries (7 files):
- aob-16376-s03.jpg
- aob-16376-s04.jpg
- aob-16376-s05.jpg
- aob-16376-s06.jpg
- aob-16376-s07.docx
- aob-16376-s01.jpg
- aob-16376-s02.docx
